# Supplementary material for: Timepoint-Specific Benchmarking of Deep Learning Models for Glioblastoma Follow-Up MRI
Source: Cancers (Basel). 2025 Dec 22;18(1):36. doi: 10.3390/cancers18010036 (PMC12784772; doi:10.3390/cancers18010036)
Supplement: Supplementary file 1 [file cancers-18-00036-s001.zip]

Archive with 1 entries (1 files):
- cancers-4015131-supplementary.pdf
